# Supplementary material for: Male convict cichlid 11-ketotestosterone levels throughout the reproductive cycle: an exploratory profile study in laboratory and field populations
Source: PeerJ. 2015 May 7;3:e949. doi: 10.7717/peerj.949 (PMC4435447; doi:10.7717/peerj.949)
Supplement: Supplemental Information 1 [file peerj-03-949-s001.xlsx]

## Sheet: Lab Profile
		nonbreeding	Courting	Parental
[11KT] ng/ml		6.32528	8.21227	0.459296
		7.51294	4.67367	0.552048
		5.75241	1.39307	0.561963
		0.610638	3.49454	1.55931
		2.52151	2.7076	0.655702
		0.892465	0.832454	0.24909
		0.649938	1.11687	0.188552
		0.271209	0.130077	0.17184
		1.47546	0.807094	0.776478
		4.03271	2.02603	0.324013
		6.1708		0.064847
				0.177239
				0.262947
				0.137313
	AVE	3.2923	2.53937	0.438617
	SD	2.73594	2.42665	0.388108
	SE	0.824916	0.767375	0.103726

## Sheet: Field Profile
		nonbreeding	courting	parental
[11KT] ng/ml		0.437309	2.33721	0.544717
		0.22147	3.21489	0.208279
		0.814743	0.916425	0.100079
		0.15392	1.13501	0.538966
		0.199237	1.57558	0.54304
		0.239773	6.50012
	AVE	0.344409	2.61321	0.387016
	SD	0.250307	2.08265	0.215976
	SE	0.102187	0.850238	0.0965872
